# Supplementary material for: Haplotype-resolved genome of diploid ginger (Zingiber officinale) and its unique gingerol biosynthetic pathway
Source: Hortic Res. 2021 Aug 5;8:189. doi: 10.1038/s41438-021-00627-7 (PMC8342499; doi:10.1038/s41438-021-00627-7)
Supplement: Supplementary file 1 — supplymentary tables [file 41438_2021_627_MOESM1_ESM.xlsx]

## Sheet: ST1
Supplementary Table S1 Statistics of NGS sequencing.
Lib id	Insert size/bp	Read length/bp	Raw Data/Gb	Clean Data/Gb	Sequence Depth/X
wHADPI079073-73	270	150_150	71.09	62.78	38.9696
wHADPI079072-74	270	150_150	67.38	63.46	39.3917
wHAIPI080942-141	500	150_150	67.26	61.76	38.3364
L4_wHAIPI086344-13	500	150_150	95.96	91.06	56.5239
L5_wHAIPI086344-13	500	150_150	94.9	90.45	56.1453
Total			396.59	369.51	229.367

## Sheet: ST2
Supplementary Table S2 Statistics of Pacbio sequencing.
Cell_ID	Total_bases(Gb)	Total_reads	Average_len(bp)	Maxlen (bp)	N50len
035510-1_A01	9.37	653569	14331	83621	21689
035510-2_B01	11.42	885963	12894	84294	20416
035702-1_E01	9.23	685259	13476	76456	21554
035702-2_F01	9.22	666015	13847	85912	21666
035727-1_C01	13.06	964553	13540	84840	21070
035727-2_D01	12.57	942882	13331	87683	20876
043503-1_B01	9.7	747068	12982	80804	20668
043503-2_C01	10.97	801950	13675	76444	21088
043630-1_F01	10.14	828123	12243	80197	20057
043630-2_G01	10.68	781403	13669	79537	21137
062148-1_G01	10.31	831732	12396	84019	20136
062148-2_H01	8.59	660133	13008	76816	20606
062232-1_D01	9.6	730878	13140	80889	21479
062437-1_A01	11.1	784124	14151	84371	21592
062437-2_B01	11.65	898071	12975	78161	20548
065913-1_A01	8.59	623696	13778	84252	21714
072618-1_C01	8.28	607974	13617	77842	21647
072618-2_D01	9.16	681867	13433	78564	21382
080022-1_A01	5.53	564420	9795	71459	15634
083026-1_G01	11.11	1036517	10719	81872	18203
083506-1_B01	9.44	666156	14164	80559	21573
083958-1_C01	9.55	958185	9963	85742	17105
084359-1_C01	11.65	841062	13856	83695	21287
084610-1_E01	11.2	920937	12160	80520	19836
084725-1_G01	11.83	868542	13619	84203	21166
085823-1_E01	7.23	759585	9524	81138	15870
085823-2_F01	5.26	577611	9107	84678	15277
090059-2_F01	11.41	1203565	9480	78418	15746
093435-1_E01	7.96	790202	10074	70906	17418
Total	285.81	22962042	12515	80962	19946

## Sheet: ST3
Supplementary Table S3 Statistics of Hi-C sequencing.
Lib id	Read Length	Read Num	Base Num
CL100090165_L01_1	100	105824314	21164862800
CL100090165_L01_2	100	68079349	13615869800
CL100090165_L01_3	100	70510929	14102185800
CL100090165_L01_4	100	77226983	15445396600
CL100090165_L01_5	100	96408736	19281747200
CL100090165_L01_6	100	22802816	4560563200
CL100090165_L01_7	100	110561838	22112367600
CL100090165_L01_8	100	129163349	25832669800
CL100103199_L01_1	100	112226232	22445246400
CL100103199_L01_2	100	66791965	13358393000
CL100103199_L01_3	100	75087539	15017507800
CL100103199_L01_4	100	79600087	15920017400
CL100103199_L01_5	100	99560371	19912074200
CL100103199_L01_6	100	24701058	4940211600
CL100103199_L01_7	100	111864799	22372959800
CL100103199_L01_8	100	138624976	27724995200
CL100103199_L02_1	100	111056010	22211202000
CL100103199_L02_2	100	67431412	13486282400
CL100103199_L02_3	100	74722551	14944510200
CL100103199_L02_4	100	78663029	15732605800
CL100103199_L02_5	100	99384626	19876925200
CL100103199_L02_6	100	24728030	4945606000
CL100103199_L02_7	100	111360872	22272174400
CL100103199_L02_8	100	138598580	27719716000
CL100103200_L01_1	100	113956068	22791213600
CL100103200_L01_2	100	68405426	13681085200
CL100103200_L01_3	100	76229012	15245802400
CL100103200_L01_4	100	81088942	16217788400
CL100103200_L01_5	100	101757820	20351564000
CL100103200_L01_6	100	25204805	5040961000
CL100103200_L01_7	100	114400702	22880140400
CL100103200_L01_8	100	139763081	27952616200
Total		2815786307	563157261400

## Sheet: ST4
Supplementary Table S4 Statistics of 17-mer analysis by GenomeScope.
Property	Min	Max
Heterozygosity	0.0359621	0.0360121
Genome Haploid Length	1,592,434,439 bp	1,593,035,063 bp
Genome Repeat Length	1,299,508,360 bp	1,299,998,500 bp
Genome Unique Length	292,926,079 bp	293,036,563 bp
Model Fit	0.847886	0.977223
Read Error Rate	0.00280391	0.00280391

## Sheet: ST5
Supplementary Table S5 Statistics of contig assembly.
Contigs	Haplotype 0		Haplotype 1		Not anchored
	Length (bp)	Number	Length (bp)	Number	Length (bp)	Number
N90	1602234	281	1486624	308	13226	1151
N80	2550000	208	2475000	227	25000	859
N70	3275000	155	3162514	172	25000	626
N60	4352316	114	3916529	128	25000	393
N50	5281000	83	4675000	92	45638	185
N40	6950000	59	5867103	64	75435	82
N30	8199000	39	7552237	40	210863	38
N20	10575000	22	9956225	23	357255	17
N10	13252589	10	13537700	9	718932	6
Total length (bp)	1504782856		1526395517		58226712
number>=2kb		636		669		2031

## Sheet: ST6
Supplementary Table S6 Statistics of scaffold assembly.
Scaffolds	Haplotype 0		Haplotype 1		Not anchored
	Length (bp)	Number	Length (bp)	Number	Length (bp)	Number
N90	99672939	10	97488358	10	13246	1058
N80	120741142	9	116065685	9	25000	767
N70	136459378	7	138118030	7	25000	534
N60	139242380	6	138449515	6	25000	301
N50	142996746	5	141499028	5	50000	99
N40	144630964	4	163672112	4	150000	12
N30	146942677	3	167192826	3	1535974	2
N20	155144375	2	168242660	2	16454224	1
N10	197841224	1	179820657	1	16454224	1
Total length (bp)	1505407856		1527053517		58318712
number>=2kb		11		11		1939

## Sheet: ST7
Supplementary Table S7 Statistics of GC content.
Species	Genome size (without N)	GC_content
Ananas comosus	375113814	0.383378
Sorghum bicolor_Rio	693889862	0.437548
Oryza sativa	374305986	0.435686
Cocos nucifera	2147794354	0.372997
Musa acuminata	390481775	0.388671
Musa balbisiana	491473679	0.380176
Zingiber officinale	1526395517	0.391987
Asparagus officinalis	1152009442	0.390229
Liriodendron chinense	1742411609	0.414998
Amborella trichopoda	668237892	0.374722

## Sheet: ST8
Supplementary Table S8 BUSCO assessment of assembly.
Type	Haplotype 1		Haplotype 0
	Number	Percentage (%)	Number	Percentage (%)
Complete BUSCOs (C)	1299	94.4	1285	93.5
Complete and single-copy BUSCOs (S)	1190	86.5	1188	86.4
Complete and duplicated BUSCOs (D)	109	7.9	97	7.1
Fragmented BUSCOs (F)	16	1.2	15	1.1
Missing BUSCOs (M)	60	4.4	75	5.4
Total BUSCO groups searched	1375		1375

## Sheet: ST9
Supplementary Table S9 Assessment of sequence coverage of the ginger genome assembly using ESTs.
	Dataset	Number	Total Length	Covered by Assembly	> 90% of sequence covered by one scaffold	> 50% of sequence covered by one scaffold
Haplotype 1	All	124898	115461106	0.9484	0.8524	0.9247
	>200bp	105589	112089407	0.9555	0.8539	0.9262
	>500bp	66527	99935031	0.9729	0.8616	0.9307
	>1000bp	42485	82388295	0.9798	0.8632	0.9334
Haplotype 0	All	124898	115461106	0.9393	0.8399	0.9144
	>200bp	105589	112089407	0.9461	0.8415	0.9158
	>500bp	66527	99935031	0.9623	0.8475	0.92
	>1000bp	42485	82388295	0.9686	0.8479	0.9225
Haplotype 1+Haplotype 0	All	124898	115461106	0.9646	0.9003	0.9432
	>200bp	105589	112089407	0.9709	0.9003	0.9443
	>500bp	66527	99935031	0.9853	0.8986	0.9473
	>1000bp	42485	82388295	0.9896	0.8922	0.9482

## Sheet: ST10
Supplementary Table S10 Comparison of gene metrics for the genomes of ginger and nine other plants.
Species	Genome size	Gene_number	Gene_length	CDS_length	Exon_number	Exon_length	Intron_length
A.comosus	381905120	27024	4341.8	1171.27	5.53	211.68	699.41
A.officinalis	1187539004	27395	6835.48	1003.98	5.03	199.52	1446.29
A.trichopoda	706332648	26846	5665.32	946.2	4.09	231.38	1527.54
C.nucifera	2202832536	28039	6632.7	1154.62	4.7	245.47	1351.21
L.chinense	1742486674	35269	11468.8	1266.48	4.89	258.91	2395.7
M.acuminata	472960417	35864	3648.14	1056.17	5.48	192.83	578.92
M.balbisiana	492793991	35148	5006.92	1144.36	5.06	226.29	812.79
O.sativa	374471240	42173	2375.03	1112.81	4.23	263.38	391.38
S.bicolor	729379862	35490	2617.18	1115.16	4.34	256.67	449.06
Z.officinale (Haplotype 0)	1505407856	38090	5027.52	1181.65	5.02	235.33	864.2
Z.officinale (Haplotype 1)	1527053517	39217	5030.68	1185.63	5.02	236.05	865.06

[truncated: 22 more sheets: ST11, ST12, ST13, ST14, ST15, ST16 , ST17, ST18, ST19, ST20, ST21, ST22, ST23, ST24, ST25, ST26, ST27, ST28, ST29, ST30 …]
